# Supplementary material for: Growth factor receptor plasticity drives therapeutic persistence of metastatic breast cancer
Source: Cell Death Dis. 2025 Apr 4;16(1):251. doi: 10.1038/s41419-025-07591-3 (PMC11971261; doi:10.1038/s41419-025-07591-3)
Supplement: Supplementary file 7 — Original Data [file 41419_2025_7591_MOESM7_ESM.xlsx]

## Sheet: Fig 1 b
	Vehicle			Pemigatinib 0.5 mg/kg			Pemigatinib 1.5 mg/kg			Pemigatinib 3.0 mg/kg
0	7920000	8210000	9890000	9800000	8780000	10300000	11500000	8550000	6880000	8250000	9271880	13188040
3	525000	2150000	267000	504000	757000	1040000	1030000	411000	630000	1050000	518843	853369
6	6730000	21100000	5910000	3990000	3470000	9440000	5340000	2450000	2870000	2880000	916037	2.34336e+06
10	18500000	164000000	58300000	77300000	36700000	63400000	48200000	15300000	32900000	38500000	4800000	37100000
13	69600000	379000000	437000000	85500000	31200000	261000000	14900000	5840000	11300000	9900000	963000	8600000

## Sheet: Fig 1 d
Vehicle	5	15	30
6.67	8.6	13.9	16.1
6.08	8.47	13.6	17
10.3	10.2	12.6	14.3

## Sheet: Fig 1 e
Vehicle	5	15	30
14.9	19	33.8	38.9
13.9	18.7	32.8	39.2
18.1	25.7	29.9	32.7

## Sheet: Fig 1 f
Vehicle	5	15	30
43.5	16.2	4.92	2.44
21.9	16.3	1.54	11.3
14.8	16.4	6.69	6.99

## Sheet: Fig 1 g
Vehicle	5	15	30
19.3	11.7	5.31	14.6
32.8	8.7	7.23	6.19
38.3	22.8	3.2	6.75

## Sheet: Fig 1 h
Vehicle	5	15	30
2	5	0	20
5	8	6	9
3	2	7	18
2	1	0	27
7	24	4	24
7	29	17	14
1	2	5	17
16	2	12	14
1	1	5	16
3	5	2	18
3	6	7	4
3	2	1	16
1	5	3	8
0	2	4	23
0	3	8	15
9	3	5	10
1	3	4	13
0	5	3	3
2	18	4	8
6	5	8	11
3	2	3	6
11	5	3
8	0	19
5	10	4
7	2	4
3	2	6
12	0	7
7	5
5	10
6	8
7	10
4	12
7	2
2	5
6
0
1
3
3
6
3
4
10
2
4
4
2

## Sheet: Fig 1 i
Vehicle	5	15	30
5	18	8	7
1	5	35	47
3	3	6	30
17	16	11	29
6	3	6	17
14	6	5	14
16	6	11	9
9	4	15	18
7	0	19	31
24	13	15	18
7	20	28	13
8	10	29	11
7	9	16	25
4	29	24	10
3	8	9	11
7	4	11	20
5	6	7	33
7	15	21	20
10	7	11	12
5	12	17	22
13	2	29	11
3	9	29	15
3	18	5	14
2		12	24
2		13	10
2		27	6
10		12
9		18
14
10
19
21
2
3
3
0
0
10
0
3
3
7
3
12
17
15
28
7
11
6
7
20
26
18
17
10
8
7
17
11
10
15
15
5
15
11
11
7
14
0
1
1
15
10
20
12
0
2
3
4
11
3

## Sheet: Fig 2 b
	Vehicle					Pemigatinib
0	12400000	4290000	4460000	6450000	6380000	7790000	9140000	5180000	7540000	4600000
3	19300000	2160000	3650000	1570000	3280000	3220000	44300000	771000	5420000	2280000
7	244000000	13600000	80500000	69000000	117000000	176000	4580000	83100	747000	147000
10	205000000	13100000	1080000000	319000000	538000000	255000	3450000	93000	355000	119000
14	691000000	63200000		1350000000	2060000000	57200000	794000000	545000	185000000	19100000
17						15600000	182000000		61600000	1320000
21						1670000	124000000		35000000	280000
23						170000000	3270000000		1410000000	3110000

## Sheet: Fig 2 c
	Vehicle					Pemigatinib
3	100	100	100	100	100	100	100	100	100	100
7	96.1	101	104.1	111.4	96.4	96.8	101.1	96.3	100.5	105.3
9	94.2	99	99.1	95.4	94.3	91.6	96.1	88.9	93.5	100.5
10	92.7	99	95.9	95	94.3	93.2	98.3	87.8	94	100
14	80.1	99.5		81.3	79.9	91.6	91	75.1	90.7	97.6
17						92.6	91		90.2	97.1
21						89.5	89.3		88.4	88
23						85.3	79.2		83.7	78.5

## Sheet: Fig 2 d
	Vehicle	Pemigatinib
14	1
14	1
14	1
20	1
14	1
23		1
23		1
14		1
23		1
23		1

[truncated: 48 more sheets: Fig 3 b, Fig 3 c, Fig 3 d, Fig 3 e, Fig 3 f, Fig 3 g, Fig 3 h, Fig 3 i, Fig 3 j, Fig 3 k, Fig 3 m, Fig 4 a, Fig 4 b, Fig 4 d, Fig 4 e, Fig 5 a, Fig 5 c, Fig 5 e, Fig 6 a, Fig 6 b …]
